# Supplementary material for: HIV and Substance Use in Latin America: A Scoping Review
Source: Int J Environ Res Public Health. 2022 Jun 12;19(12):7198. doi: 10.3390/ijerph19127198 (PMC9222977; doi:10.3390/ijerph19127198)
Supplement: Supplementary file 1 [file ijerph-19-07198-s001.zip]

Archive with 1 entries (1 files):
- ijerph-1727411-supplementary.pdf
